# Supplementary material for: The Role of Inflammatory Biomarkers in Predicting Postoperative Fever Following Flexible Ureteroscopy
Source: Medicina (Kaunas). 2025 Jul 28;61(8):1366. doi: 10.3390/medicina61081366 (PMC12387940; doi:10.3390/medicina61081366)
Supplement: Supplementary file 1 [file medicina-61-01366-s001.zip]

Archive with 1 entries (1 files):
- medicina-3712114-supplementary.pdf
